# Supplementary material for: Adalimumab biosimilars in the therapy of Crohn´s disease and ulcerative colitis: Prospective multicentric clinical monitoring
Source: PLoS One. 2022 Aug 8;17(8):e0271299. doi: 10.1371/journal.pone.0271299 (PMC9359532; doi:10.1371/journal.pone.0271299)
Supplement: S1 Table — (XLSX) [file pone.0271299.s001.xlsx]

## Sheet: Demography
SEX	Age	Disease	Medication	Diagnosis - age	First complaints - age	UC - extent	CD - extent	Fistulas?	EIM	CHIR v OA	Medication in anamnesis - mesalazine	Medication in anamnesis - steroids	Medication in anamnesis - azathioprine	Medication in anamnesis - other	Medication now - mesalazine	Medication now - steroids	Medication now - azathioprine	Medication now - other
M	20	UC	Hyrimoz	16	16	E3		NO	NO	NO	YES	YES	YES	NO	NO	YES	NO	NO
F	27	CD	Hyrimoz	25	24		colon	NO	NO	NO	YES	YES	YES	MTX	NO	NO	NO	NO
M	37	CD	Hyrimoz	34	33		colon, small bowell	perianal	joints	NO	YES	YES	YES	NO	NO	YES	NO	NO
M	38	CD	Hyrimoz	32	32		colon, small bowell	NO	joints	IC resection	YES	YES	YES	NO	NO	NO	NO	NO
M	36	CD	Hyrimoz	28	28		colon, small bowell	perianal, enteroenteral	NO	IC resection	YES	YES	YES	NO	NO	NO	YES	NO
M	56	CD	Hyrimoz	36	33		colon, small bowell	perianal	joints	right side hemicolectomy	YES	YES	YES	NO	NO	NO	YES	NO
F	28	CD	Hulio	21	21		colon, small bowell	perianal	NO	NO	YES	YES	YES	NO	YES	NO	YES	NO
F	38	CD	Hulio	35	33		small bowel	perianal	joints, skin	NO	YES	YES	YES	NO	YES	NO	YES	NO
M	38	CD	Hulio	38	37		colon, small bowell	NO	NO	NO	YES	YES	YES	NO	NO	NO	YES	NO
M	32	CD	Hulio	25	24		colon, small bowell	NO	NO	IC resection	YES	YES	YES	NO	NO	YES	YES	NO
M	74	UC	Hulio	66	66	E3		NO	NO	NO	YES	YES	YES	NO	YES	YES	YES	NO
M	55	UC	Hulio	32	32	E2		NO	NO	NO	YES	YES	NO	NO	YES	YES	NO	NO
M	30	CD	Hulio	27	27		colon, small bowell	NO	NO	NO	YES	YES	YES	NO	NO	NO	YES	NO
M	24	CD	Hulio	20	20		small bowel	perianal	NO	NO	YES	YES	YES	MTX	YES	YES	NO	NO
M	63	UC	Hulio	51	50	E3		NO	NO	NO	YES	YES	YES	NO	YES	YES	NO	NO
M	54	CD	Hulio	24	24		colon, small bowell	perianal	NO	right side hemicolectomy	YES	YES	YES	MTX	YES	YES	YES	NO
F	57	UC	Hyrimoz	29	28	E2		NO	NO	right side hemicolectomy	YES	YES	YES	NO	YES	NO	NO	NO
F	41	UC	Hyrimoz	35	34	E3		NO	NO	NO	YES	YES	YES	NO	NO	YES	YES	NO
F	38	UC	Hyrimoz	24	24	E3		NO	skin	NO	YES	YES	YES	NO	YES	YES	YES	NO
F	22	UC	Hyrimoz	26	25	E3		NO	NO	NO	YES	YES	YES	NO	YES	YES	YES	NO
M	28	CD	Hyrimoz	27	26		small bowel	enteroenteral	NO	stricturoplasty, IC resection	YES	YES	YES	NO	YES	NO	YES	NO
F	41	CD	Hyrimoz	21	21		colon, small bowell	perianal, rectovaginal	joints, skin	NO	YES	YES	YES	NO	YES	NO	YES	NO
F	26	CD	Hyrimoz	20	19		colon, small bowell	perianal	NO	NO	NO	YES	YES	NO	NO	NO	NO	NO
F	21	CD	Hyrimoz	19	18		colon, small bowell	NO	joints	NO	NO	YES	YES	NO	NO	NO	NO	NO
M	24	CD	Hyrimoz	19	19		colon, small bowell	NO	joints	NO	NO	YES	YES	NO	NO	NO	YES	NO
M	41	CD	Hyrimoz	35	35		small bowel	NO	joints	IC resection	NO	YES	YES	NO	NO	NO	YES	NO
M	39	CD	Hulio	37	37		colon, small bowell	NO	NO	NO	YES	YES	YES	NO	YES	NO	YES	NO
F	42	CD	Hulio	20	20		small bowel	NO	NO	IC resection	YES	YES	YES	NO	NO	NO	YES	NO
M	29	CD	Hulio	27	27		small bowel	NO	NO	NO	YES	YES	YES	MTX	NO	NO	NO	NO
F	46	CD	Hulio	41	40		small bowel	NO	joints	NO	YES	YES	YES	MTX	YES	NO	YES	NO
F	41	UC	Hulio	10	10	E3		NO	NO	NO	YES	YES	YES	NO	YES	YES	YES	NO
M	28	CD	Hulio	26	25		small bowel	NO	NO	NO	YES	YES	YES	MTX	NO	YES	NO	MTX
M	52	UC	Hulio	45	45	E3		NO	NO	NO	YES	YES	YES	NO	YES	NO	YES	NO
M	52	CD	Hulio	51	51		small bowel	NO	NO	IC resection	YES	YES	NO	MTX	NO	YES	NO	NO
F	33	CD	Hulio	28	27		colon, small bowell	perianal	NO	IC resection, right side hemicolectomy	YES	YES	YES	NO	YES	NO	YES	NO
F	40	CD	Hulio	28	27		small bowel	perianal	NO	IC resection, stricturoplasty	YES	YES	YES	NO	NO	NO	YES	NO
M	64	CD	Hulio	58	58		small bowel	perianal	NO	NO	YES	YES	YES	MTX	NO	YES	NO	NO
M	38	CD	Hulio	23	23		colon	perianal	NO	NO	YES	YES	YES	NO	YES	NO	NO	NO
M	42	UC	Hyrimoz	35	35	E3		NO	NO	NO	YES	YES	YES	NO	YES	NO	NO	NO
F	51	UC	Hyrimoz	40	40	E2		NO	joints	NO	YES	YES	YES	NO	YES	NO	NO	NO
M	33	CD	Hyrimoz	25	24		colon, small bowell	NO	NO	NO	YES	YES	YES	NO	YES	NO	NO	NO
M	46	UC	Hyrimoz	19	19	E3		NO	joints	NO	YES	YES	YES	NO	YES	NO	NO	NO
M	42	CD	Hyrimoz	22	21		colon, small bowell	NO	NO	IC resection	YES	YES	YES	NO	YES	NO	YES	NO
M	46	UC	Hyrimoz	21	21	E3		NO	NO	subtotal colectomy	YES	YES	YES	NO	YES	NO	NO	NO
F	38	UC	Hyrimoz	36	36	E3		NO	NO	NO	YES	YES	YES	NO	YES	NO	NO	NO
M	51	CD	Hyrimoz	28	28		colon, small bowell	NO	NO	right side hemicolectomy, anastomosis reresection	YES	YES	YES	NO	YES	NO	NO	NO
M	29	CD	Hyrimoz	21	21		colon	NO	NO	subtotal colectomy	YES	YES	YES	NO	YES	NO	NO	NO
M	40	UC	Hyrimoz	36	36	E2		NO	NO	NO	YES	YES	YES	NO	YES	YES	NO	NO
F	40	CD	Hyrimoz	24	24		colon	NO	joints	NO	YES	YES	YES	NO	YES	NO	NO	NO
F	42	CD	Hyrimoz	23	23		colon, small bowell	NO	NO	IC resection	YES	YES	YES	NO	YES	NO	NO	NO

## Sheet: Before
Weight before	CDAI before	Mayo before	CD - Montreal	CRP before	ALB before	ALP before	AST before	ALT before	GGT before	BIL before	UREA before	KREA before	LEUK before	HGB before	PLT before	FC before
75		8		1	47.4	1.23	0.37	0.56	0.3	14.9	3.2	84	6.77	145	167	30
60	291		A2L2B1	1	44.5	0.63	0.23	0.29	0.16	5.2	2	89	8.9	123	183	272
80	251		A2L3B1	1	38.2	0.79	0.28	0.39	0.13	8.7	5.2	110	9.97	118	368
77	279		A2L3B1	2	48	1.35	0.34	0.44	0.5	13.8	3	78	5.7	144	234	285
81	183		A2L3B2	2.3	42.5	0.77	0.22	0.38	0.33	6.2	2.3	57	8.21	94.7	317	480
83	185		A1L3B2p	2.2	44.2	1.59	0.74	0.97	1.22	9.6	7.3	119	6.94	128	243	56
56	340		A2L3B2	48	38	1.4	0.37	0.36	1.7	16	3.8	72	14.2	117	420	1800
89	350		A2L1B2	46	40	1.2	0.63	0.37	2.8	4.7	2.6	53	8.8	136	384	1800
72	330		A2L1B1	35	40	1.4	0.36	0.26	0.47	5.5	4.1	91	13.6	145	360	1800
58	320		A2L3B1	48	40	1.2	0.44	0.33	0.8	11	4.5	90	12.5	135	320	1800
82		3		41	42	1.8	0.46	0.38	1.53	14.5	6.2	95	9.9	141	360	800
101.5		5		3	42.8	1.47	0.37	0.48	0.66	12	5.5	79	9.9	159	244
61	155		A2L2B1	107	36.4	1.55	0.25	0.34	0.32	6	4.3	80	3.9	105	548
52	82		A2L3B1	8	45	2.05	0.4	0.44	0.43	9	2.3	71	8.3	130	362	756
71		8		45	32.8	0.65	0.35	0.32	0.61	7	4.4	83	14.8	120	582
67	167		A2L3B2p	10	38.8	1.24	0.34	0.29	0.29	7	2.1	96	6.6	141	188
84		7		6.7	37.7	1.67	0.38	0.51	0.18	6	7.4	75	4.6	142	260
51		8		8.9	38.3	0.8	0.17	0.29	0.33	4.3	4.3	46	8.2	103	544
51		7		15.9	25.5	1	0.1	0.1	0.2	7.3	3	57	10.9	102	462
105		8		18.3	43.4	1.56	0.38	0.2	0.49	4.7	2.3	60	8.7	125	332
	81		A2L1B2	0.9	49.6			1.19	1.33	11.9	4.4	74	5.8	160	237	79.8
72	185		A2L3B3p	2.4	45.6	1.04	0.55	0.53	0.38	6.8	8.5	58	4.9	138	192
42	486		A2L3B1	48	35	0.42	0.64	1.02	1.3	20	7.8	88	12.4	94	642	645
45	458		A2L2B2	88	25	1.6	0.67	0.56	1.1	15	2.3	65	14.8	74	584	1580
92	295		A2L3B1	1	48.1	2.06	0.39	0.43	0.33	22	3.5	91	5.2	160	206	460
85	396		A2L1B1	22	52.1	1.39	1.25	2.64	0.98	14	3.4	103	8.2	159	263	355
80	201		A2L2B1	0.2	44	1.1	0.6	0.7	1.2	16	4.1	88	8.9	162	240	800
81	250		A2L1B2	0.6	41	0.8	0.5	0.5	1.2	12	2.6	56	9.8	125	365	800
89	204		A2L1B1	3.25	31	1.01	0.74	0.82	1.12	14	3.5	68	6.1	147	284	53.9
100	186		A3L1B1	1.84	47	0.09	1.66	0.64	1.55	16	4.1	60	8.3	138	228	42.9
62		6		0.64	43	0.8	0.4	0.29	0.5	17	4.6	70	4.6	132	441	128
83	221		A2L1B1	8	54	1.18	0.9	0.6	1.45	21	4	101	14.4	128	401	77
81		8		12	49	2.1	1.2	2	3.1	26	3.8	98	13.1	110	480	1110
68	216		A3L1B2	15	44	0.9	0.6	0.7	1.45	21	2.1	64	14.8	105	368	230
65	165		A3L3B2	6.9	41	1.5	0.35	0.42	0.34	12	3.4	77	10.8	134	501	325
83	159		A2L1B2p	10	38	0.71	0.39	0.45	0.8	25	4.8	72	10.8	139	330	153
86	48		A3L1B1	12.1	45	0.53	0.35	0.35	0.63	11	5.7	94	11.6	140	280	177
82	150		A2L1B1	11.9	44	1.22	1.16	0.8	1.9	18	6.7	84	8.4	152	243	241
82		9		2.8	30.4	1.05	0.68	1.84	2.23	3	7.8	88.9	15.4	101	279
44		10		3.3	44.4	1.38	0.33	0.21	0.23	4.2	6.4	66.1	3.87	89	412
86	240		A2B1L3	17.6	38.7	0.84	0.25	0.36	0.32	3.4	5.1	78.9	9.46	104	530
74		6		3.31	45	0.89	0.45	0.3	0.94	5.7	34	76.7	7.4	120	342
92	220		AL3B2	1.8	48.6	1.95	1.21	1.29	3.15	12.8	4.79	79.8	6.85	135	237
82		8		2.2	47.5	1.35	0.52	0.38	0.73	7.7	3.85	87.2	11.9	148	271
57		10		0.4	40.9	1.1	0.18	0.2	0.24	8	4.81	58.7	70	111	494
95	198		A2L3B1	6.73	45.5	1.44	0.74	0.5	1	11.6	4.78	109.2	5.2	145	253
105	138		A2L3B2	1.4	43.6	1.2	0.62	1	1.16	2.6	5.2	66.2	5.04	132	263	830
80		10		3.5	47.9	1.1	0.3	0.58	0.32	10.3	6.52	86.4	12.9	166	330	81
56	490		A1L2B1	71	38.6	0.82	0.09	0.17	0.12	7.5	2.76	62.5	7.95	3.67	384	5073
61	287		A1L3B2	1.62	43.7	1.95	0.43	0.24	0.3	4.8	4.19	71.5	11.5	136	297	397

## Sheet: After
induction scheme	EFFECT	Wight after	CDAI after	Mayo after	CRP after	ALB after	ALP after	AST after	ALT after	GGT after	BIL after	UREA after	KREA after	LEUK after	HGB after	PLT after	FC after	complication	discontinuation?
classic	remission	75		0	1	48.4	1.51	0.54	0.56	0.28	28	2.7	81	4.24	150	157	pod 30	NO	NO
classic	remission	60	22		1	48.4	0.56	0.24	0.25	0.17	9.7	2.8	84	7.8	143	169	89	NO	NO
classic	no effect	75	356		31	35.6	0.73	0.18	0.16	0.16	4.1	5.5	117	9.88	89	880		NO	NO
classic	remission	78	107		1	44.1	1.15	0.62	0.78	0.73	10.6	3.9	78	6.17	137	277	79	NO	NO
classic	remission	76	73		6.2	41.4	1.07	0.26	0.36	0.31	6.2	2.7	65	6.3	144	227	954	NO	NO
classic	remission	83	105		2.2	44.2	1.59	0.74	0.97	1.22	9.6	7.3	119	6.94	128	243	424	NO	NO
classic	partial effect	58	180		11	40	1.27	0.3	0.27	0.2	3.6	3.5	59	8.9	128	340	500	NO	NO
classic	remission	88	120		10	44	1.27	0.36	0.28	3.1	5.6	2.8	46	8.9	132	292	800	NO	NO
classic	remission	77	110		8	44	1.25	0.42	0.56	3.1	17.5	4.1	91	10.1	156	276	800	NO	NO
classic	remission	61	110		8	45	1.2	0.42	0.45	0.8	13	4.8	92	8.2	138	280	900	NO	NO
STOP	STOP	STOP	STOP	STOP	STOP	STOP	STOP	STOP	STOP	STOP	STOP	STOP	STOP	STOP	STOP	STOP	STOP	YES	STOP
classic	no effect	102		4	6	43.3	1.37	0.39	0.54	0.47	18	5.8	88	9.3	165	272		YES	NO
classic	remission	66	54		38	44	1.44	0.25	0.25	0.36	9	2.4	88	7	147	433		NO	NO
classic	remission	55	56		1.3	47.7	1.73	0.3	0.31	0.45	5	2.9	83	9.4	132	302	460	NO	NO
classic	partial effect	73		4	2	37.6	0.78	0.5	0.48	0.59	5	3.3	81	8.6	139	286		NO	NO
classic	remission	67	111		2	40.4	1.24	0.6	0.84	1.97	8	1.7	96	8	153	163	117	NO	NO
classic	remission	87		0	7	39.8	1.71	0.4	0.51	0.19	8.1	4.6	67	4.3	131	217		NO	NO
classic	no effect	50		9	154	33.3	0.8	0.16	0.24	0.41	3.1	2.6	61	11	120	676		NO	NO
classic	no effect	54		8	2	26.3	0.9	0.3	0.1	0.2	26.5	6.1	67	8.4	117	310		NO	NO
classic	no effect	105		7	9.4	40.3	1.19	0.73	0.47	1.02	4.4	2.9	57	8.3	127	354		NO	NO
STOP	STOP	STOP	STOP	STOP	STOP	STOP	STOP	STOP	STOP	STOP	STOP	STOP	STOP	STOP	STOP	STOP	STOP	YES	STOP
classic	remission	73	2		0.5	45.8	0.85	0.58	0.54	0.43	13.6	4	50	5.1	143	179		YES	PAUZA
classic	remission	55	148		21	35	1.58	0.54	0.52	1.64	6	4.2	74	10.4	132	278	154	NO	NO
classic	remission	56	134		4	33	1.6	0.48	0.49	1.1	8	2.4	72	6.4	115	380	350	NO	NO
classic	partial effect	92	164		0.5	48.8	2.4	0.29	0.44	0.48	22	4.9	107	6.9	167	123	120	NO	NO
classic	partial effect	87	150		8	52.1	1.41	0.81	1	0.6	14			8.7	152	259		NO	NO
classic	no effect	80	201		0.5	42	1	0.9	0.8	1.4	18	4.2	90	9.5	155	215	550	NO	NO
classic	remission	84	105		0.4	45	0.6	0.5	0.6	1.1	15	3.5	75	5.6	135	245	5	NO	NO
classic	remission	91	86		3.03	35	1.02	0.24	0.28	0.31	11	3.6	78	10.3	168	237		NO	NO
classic	remission	102	11		1.73	52	0.89	0.51	0.78	0.87	18	6.2	55	7.3	145	200	9.3	NO	NO
classic	remission	62		1	0.86	44	0.9	0.24	0.38	0.41	16	5.9	48	9.7	133	333	5	YES	PAUZA
classic	remission	84	136		1.2	61	0.74	0.6	1.26	1.13	18	6	91	8.2	148	290	16	NO	NO
classic	partial effect	86		3	4.8	58	0.9	0.8	1.1	1.5	14	4.6	88	7.4	139	330	110	NO	NO
classic	remission	74	141		1.84	54	1.8	0.3	0.3	0.59	9	3.5	93	14.8	157	224	130	NO	NO
classic	remission	65	93		0.8	43	1.14	0.27	0.35	0.31	5	2.7	75	7.4	148	380	70	NO	NO
classic	remission	87	40		3.6	39	0.54	0.61	0.61	0.5	11	3.8	71	7.8	144	296	15	NO	NO
classic	no effect	84	120		15	41	0.55	0.4	0.48	0.61	10	3.7	87	12.8	134	290	690	NO	NO
classic	remission	90	61		4.2	48	0.9	0.9	0.6	1.1	8	6.5	82	4?1	153	216	13	NO	NO
classic	partial effect	93		3	1.86	44.1	1.05	0.43	0.62	1.03	5.8	5.1	131	9	118	346		NO	NO
classic	partial effect	50		3	1.63	47	1.1	0.18	0.4	0.22	5.6	5.61	63.8	3.1	106	282		NO	NO
classic	remission	89	114		0.38	47.5	0.89	0.23	0.25	0.22	6.2	4.93	80.8	5.6	92	511		YES	PAUZA
classic	partial effect	76		4	1.58	46.8	1.12	1.82	1.76	2.23	4.9	3.36	68.1	9.8	149	287		NO	NO
classic	partial effect	93	176		1.25	49.2	0.98	1.77	1.91	1.32	13.6	4.83	91.5	5.7	139	184		NO	NO
classic	partial effect	84		4	2.38	40.4	1.71	0.95	0.94	3.15	7.5	1.4	89.9	11.1	140	262		NO	NO
STOP	STOP	STOP	STOP	STOP	STOP	STOP	STOP	STOP	STOP	STOP	STOP	STOP	STOP	STOP	STOP	STOP	STOP	YES	STOP
classic	no effect	94	132		0.4	44.6	2.09	0.6	0.5	0.69	10	6.1	90	6.1	150	298		NO	NO
classic	remission	105	96		0.9	48.4	1.1	0.75	1.33	1.47	2.8	4.69	60.7	7.9	141	273	116	NO	NO
classic	partial effect	80		4	1.46	49.8	1.1	0.3	0.6	0.5	21.9	6.27	89	12.05	170	318	9	NO	NO
classic	remission	59	72		2	41.4	0.8	0.26	0.23	0.13	7.6	1.45	53.9	3.96	112	334	394	NO	NO
classic	remission	62	64		1.1	46.7	1.9	0.26	0.24	0.3	6	3.08	66.9	11.6	136	297	87	NO	NO
	rozdělit Hulio a Hyrimoz???
